# Supplementary material for: A novel PLpro inhibitor improves outcomes in a pre-clinical model of long COVID
Source: Nat Commun. 2025 Apr 3;16:2900. doi: 10.1038/s41467-025-57905-4 (PMC11969009; doi:10.1038/s41467-025-57905-4)
Supplement: Supplementary file 4 — Source Data [file 41467_2025_57905_MOESM4_ESM.xlsx]

## Sheet: Main Fig. 3b
	Oral (100 mg/kg) PK (µM)
Figure		Total Plasma Concentration (µM)					Unbound Concentration (µM)
Fig. 3b	Time (h)	1	2	3	4	5	1	2	3	4	5
	0.5				4.32	5.66	0	0	0	0.26784	0.35092
	1	7.41	4.99	8.82			0.45942	0.30938	0.54684	0	0
	2				5.06	4	0	0	0	0.31372	0.248
	4				3.35	2.97	0	0	0	0.2077	0.18414
	7.5	3.22	2.96	5.06			0.19964	0.18352	0.31372	0	0
	24	1.95	2.07	1.07			0.1209	0.12834	0.06634	0	0
		*A value of 0.062 was used as plasma unbound fraction (fu)

## Sheet: Main Fig. 3d
Figure	TCID50
Fig. 3d	Vehicle (n = 7*)	WEHI-P8 (100mg/kg) (n = 8)	WEHI-P8 (150mg/kg) (n = 8)	Paxlovid (n = 7*)
	1.68387e+08	1.28486e+06	749.219	185719
	4.75508e+06	491367	749.219	6.5767e+06
	3.32856e+07	491367	5240	1.25808e+07
	1.25808e+07	185719	7253.65	256866
	8.15467e+09	3.47862e+06	3791.9	2.48576e+06
	6.29299e+07	1036.24	1433.21	1.25808e+07
	2.32894e+08	749.219	36711.8	1.24396e+07
		6.50288e+06	36711.8
	* These groups originally numbered 8 animals but some developed adverse effects are were euthanised.

## Sheet: Main Fig. 3e
Figure	Weigh Loss 3dpi
Fig. 3e	Vehicle (n = 7*)	WEHI-P8 (100mg/kg) (n = 8)	WEHI-P8 (150mg/kg) (n = 8)	Paxlovid (n = 7*)
	-18.6747	-6.81818	-2.95359	-6.85714
	-11.236	-4.94505	-6.72646	-1.74672
	-12.4444	0	-5.06912	-4.23729
	-6.48148	2.25225	-7.64706	-5.02513
	-15.0442	0	-3.44828	-9.2233
	-9.13043	1.71674	-4.70588	-9.30233
	-11.4754	-4.61538	-8.83978	-3.2
		-1.54639	-6.77966
	* These groups originally numbered 8 animals but some developed adverse effects are were euthanised.

## Sheet: Main Fig. 3g
Figure	Log2 Fold change
Fig. 3g	Cytokine/group	Vehicle	Vehicle	Vehicle	Vehicle	Vehicle	Vehicle	Vehicle	PLT	PLT	PLT	PLT	PLT	PLT	PLT	P8-100	P8-100	P8-100	P8-100	P8-100	P8-100	P8-100	P8-100	P8-150	P8-150	P8-150	P8-150	P8-150	P8-150	P8-150	P8-150
	IFN-γ	0.517772	-1.814	0.295052	0.084013	0.9255	-0.868669	-0.862573	-4.11074	-1.4282	-0.651522	-2.14881	-0.618891	-0.592015	-1.39263	-6.33006	-2.70528	-3.47282	-3.7114	-3.99954	-3.7559	-6.33006	-2.28501	-6.33006	-3.8963	-3.3341	-4.6819	-3.47282	-3.947	-3.7559	-3.03749
	TNF	0.342312	-1.78508	0.631773	-0.162014	0.600496	-1.17529	0.0562736	-2.56565	-0.595333	0.395293	-1.24182	0.0811942	-1.48617	-1.27138	-7.26734	-2.00756	-2.07899	-1.8296	-2.51285	-2.41307	-4.11305	-1.30138	-4.33483	-2.98193	-3.02111	-2.19387	-2.7405	-3.50212	-2.00756	-1.72795
	IL-18	0.267018	-0.998572	0.411789	0.0978651	0.503129	-0.64907	-0.250358	-2.07327	-0.854362	0.2482	-1.1852	-0.117002	-0.316576	-0.579297	-3.95699	-1.80985	-1.72544	-1.8998	-2.30443	-2.07327	-3.13506	-1.60765	-3.27067	-2.10001	-1.767	-1.8998	-2.40319	-2.04706	-1.64582	-1.39764
	IL-1β	0.0644356	-0.4769	0.273074	0.0336772	0.123474	-0.0970397	-0.0298796	-1.68707	-0.167834	0.193753	-0.708016	0.617716	-0.0135669	-1.06472	-5.09468	-0.82594	-0.956812	-1.22487	-1.68707	-1.88931	-3.71369	-0.599961	-4.08931	-2.43285	-2.22413	-1.96478	-2.55159	-2.8321	-1.81759	-1.18278
	IL-6	0.161481	-12.0252	2.34671	-12.0252	-2.30133	-2.58949	-1.23294	-3.16749	0.745277	-1.76001	0.780967	1.60941	-2.7287	1.11111	-8.281	-2.88229	-8.281	-0.706447	-1.68642	-2.11707	-2.17591	-2.21652	-8.281	-12.0252	-1.60278	-3.16749	-12.0252	-12.0252	-2.64362	-1.91925
	MCP-1	0.0709437	-1.01646	0.552098	-0.0810932	0.375599	-0.235019	-0.157369	-3.42105	-0.633701	-0.0803849	-1.46784	-0.187199	-0.153869	-0.699582	-5.34676	-1.65303	-2.19113	-1.85226	-2.49647	-2.75832	-4.59108	-1.21417	-4.99335	-3.04842	-2.69348	-2.00617	-2.45409	-3.34606	-1.73195	-1.97354
	IL-10	0.359156	0.567696	0.887851	-0.0135951	-0.437781	-6.26802	-0.637363	-6.26802	-6.26802	0.278525	-6.26802	-0.0723125	-0.0723125	0.0938539	-6.26802	-6.26802	-6.26802	-6.26802	-6.26802	-6.26802	-6.26802	-6.26802	-6.26802	-6.26802	-6.26802	-6.26802	-6.26802	-6.26802	-6.26802	-6.26802
	GM-CSF	0.140742	-0.412396	-0.00373599	0.0717793	0.140742	-0.287914	0.234096	-5.71017	-0.412396	-0.00373599	-1.00106	-0.0873508	-0.00373599	-0.412396	-5.71017	-0.748696	-1.3958	-5.71017	-0.748696	-1.3958	-5.71017	-0.64923	-1.3958	-1.00106	-1.3958	-1.00106	-5.71017	-5.71017	-1.3958	-0.748696
	GROα	0.180916	-0.90747	0.220388	0.157409	-0.218599	-0.0462187	0.292873	-1.4173	-0.199946	-0.0105134	-1.15959	0.417829	0.172262	-0.677391	-6.2085	-1.74156	-1.45749	-1.24416	-1.05961	-3.01738	-4.56206	-0.478814	-4.46627	-2.21416	-2.16088	-0.874237	-2.50864	-2.97774	-3.02409	-0.706038
	IL-17α	0.0221253	-1.68463	0.380523	-0.225108	0.974666	-0.597107	-0.168362	-4.06682	-0.512017	0.101001	-2.22951	-0.205885	-0.398952	-0.52387	-6.1606	-2.87465	-2.62214	-3.61382	-3.10386	-3.74691	-6.1606	-1.74187	-6.1606	-3.61382	-3.19052	-2.87465	-3.10386	-4.26091	-3.10386	-2.22951
Figure	Cytokine	group1	group2	p	p.adj	p.format	p.signif	method
Fig. 3g (statistics)	IFN-g	Vehicle	WEHI-P8 100	0.00144578	0.0072	0.00145	**	Wilcoxon
	IFN-g	Vehicle	WEHI-P8 150	0.0003108	0.0019	0.00031	***	Wilcoxon
	IFN-g	PLT	WEHI-P8 100	0.0127612	0.038	0.01276	*	Wilcoxon
	IFN-g	PLT	WEHI-P8 150	0.00932401	0.037	0.00932	**	Wilcoxon
	TNF	Vehicle	WEHI-P8 100	0.000621601	0.0037	0.00062	***	Wilcoxon
	TNF	Vehicle	WEHI-P8 150	0.000621601	0.0037	0.00062	***	Wilcoxon
	TNF	PLT	WEHI-P8 100	0.013986	0.042	0.01399	*	Wilcoxon
	TNF	PLT	WEHI-P8 150	0.0021756	0.0087	0.00218	**	Wilcoxon
	IL-18	Vehicle	WEHI-P8 100	0.0003108	0.0019	0.00031	***	Wilcoxon
	IL-18	Vehicle	WEHI-P8 150	0.0003108	0.0019	0.00031	***	Wilcoxon
	IL-18	PLT	WEHI-P8 100	0.00771917	0.024	0.00772	**	Wilcoxon
	IL-18	PLT	WEHI-P8 150	0.00590521	0.024	0.00591	**	Wilcoxon
	IL-1b	Vehicle	WEHI-P8 100	0.0003108	0.0019	0.00031	***	Wilcoxon
	IL-1b	Vehicle	WEHI-P8 150	0.0003108	0.0019	0.00031	***	Wilcoxon
	IL-1b	PLT	WEHI-P8 100	0.027751	0.083	0.02775	*	Wilcoxon
	IL-1b	PLT	WEHI-P8 150	0.000621601	0.0025	0.00062	***	Wilcoxon
	IL-6	PLT	WEHI-P8 150	0.0200745	0.12	0.02	*	Wilcoxon
	MCP-1	Vehicle	WEHI-P8 100	0.0003108	0.0019	0.00031	***	Wilcoxon
	MCP-1	Vehicle	WEHI-P8 150	0.0003108	0.0019	0.00031	***	Wilcoxon
	MCP-1	PLT	WEHI-P8 100	0.013986	0.056	0.01399	*	Wilcoxon
	MCP-1	PLT	WEHI-P8 150	0.013986	0.056	0.01399	*	Wilcoxon
	IL-10	Vehicle	WEHI-P8 100	0.00215411	0.011	0.0022	**	Wilcoxon
	IL-10	Vehicle	WEHI-P8 150	0.00215411	0.011	0.0022	**	Wilcoxon
	IL-10	PLT	WEHI-P8 100	0.0211394	0.063	0.0211	*	Wilcoxon
	IL-10	PLT	WEHI-P8 150	0.0211394	0.063	0.0211	*	Wilcoxon
	GM-CSF	Vehicle	PLT	0.0389297	0.12	0.0389	*	Wilcoxon
	GM-CSF	Vehicle	WEHI-P8 100	0.001362	0.0082	0.0014	**	Wilcoxon
	GM-CSF	Vehicle	WEHI-P8 150	0.001362	0.0082	0.0014	**	Wilcoxon
	GM-CSF	PLT	WEHI-P8 100	0.03489	0.12	0.0349	*	Wilcoxon
	GM-CSF	PLT	WEHI-P8 150	0.0301409	0.12	0.0301	*	Wilcoxon
	GROa	Vehicle	WEHI-P8 100	0.000621601	0.0037	0.00062	***	Wilcoxon
	GROa	Vehicle	WEHI-P8 150	0.0012432	0.0062	0.00124	**	Wilcoxon
	GROa	PLT	WEHI-P8 100	0.00932401	0.028	0.00932	**	Wilcoxon
	GROa	PLT	WEHI-P8 150	0.0037296	0.015	0.00373	**	Wilcoxon
	IL-17a	Vehicle	WEHI-P8 100	0.00144578	0.0087	0.0014	**	Wilcoxon
	IL-17a	Vehicle	WEHI-P8 150	0.00144578	0.0087	0.0014	**	Wilcoxon
	IL-17a	PLT	WEHI-P8 100	0.0175711	0.06	0.0176	*	Wilcoxon
	IL-17a	PLT	WEHI-P8 150	0.0149071	0.06	0.0149	*	Wilcoxon

## Sheet: Main Fig. 4b and c
Figure	Weight loss (%)
Main Figure 4b and c	dpi	Mock (n=11)											PASC (n=10)
	1	0.389105	0	0.344828	0.757576	0	1.73913	0.325733	0	-0.591716	0.294985	0.867052	-2.09205	0	-2.13415	0.662252	0.543478	-2.72374	-2.9304	-0.898204	-1.67598	-0.874636
	2	-4.28016	-1.99203	-2.41379	-0.378788	-4.78088	-0.434783	-4.56026	2.64317	0	-1.76991	-0.867052	-15.8996	-16.2281	-14.939	-3.97351	-11.1413	-14.0078	-7.32601	-11.3772	-15.6425	-14.2857
	3	-6.61479	-1.99203	-1.72414	-2.65152	-3.98406	-3.04348	-8.14332	3.0837	0.591716	1.17994	1.7341	-21.3389	-21.4912	-17.378	-8.27815	-13.0435	-16.3424	-6.95971	-17.0659	-20.3911	-19.8251
	4	-5.44747	-1.99203	0	-3.0303	-2.39044	-0.434783	-10.0977	4.40529	0.887574	-0.58997	-0.289017	*	*	-18.5976	-3.64238	-11.9565	-14.3969	-4.3956	-20.9581	*	-23.0321
	5	-3.50195	-4.38247	2.41379	-2.27273	-4.78088	-0.434783	-7.81759	4.84581	0	-0.58997	0.578035			-20.122	-2.31788	-9.51087	-13.2296	-4.0293	*		*
	6	-2.72374	-1.99203	2.75862	0.378788	-3.58566	-0.434783	-5.86319	3.52423	1.47929	1.47493	1.7341			*	-1.65563	-8.69565	-12.8405	-8.05861
	7	-3.50195	-1.19522	-1.37931	1.13636	-3.18725	-2.17391	-4.88599	2.64317	1.18343	-0.58997	-1.15607				-1.65563	-8.96739	-9.33852	-5.86081
	8	-3.11284	-2.78884	-0.689655	-1.13636	-3.98406	-3.04348	-2.28013	7.48899	8.28402	2.35988	0.578035				0.331126	-4.07609	-2.72374	-5.49451
													* These animals were euthanised due to humane endpoints.

## Sheet: Main Fig. 4e
Figure	Haemorrhage			Inflammation
Main Fig. 4e	Mock (n=8)	1 mpi (n=9)	3 mpi (n=13)	Mock (n=8)	1 mpi (n=9)	3 mpi (n=13)
	0	2	1	0	3	1
	1	4	2	1	2	1
	1	3	2	1	3	1
	1	4	5	1	1	0
	2	3	1	0	3	1
	1	1	2	1	3	1
	0	3	3	1	2	1
	0	0	0	0	3	1
		1	0		2	1
			0			1
			4			1
			3			1
			2			1

## Sheet: Main Fig. 4f
	Collagen area
Figure	Mock (n=4)	1 mpi (n=7)	3 mpi (n=7)
Main Fig. 4f	8.22659	10.4636	16.138
	12.036	7.39971	14.3125
	12.7358	10.9988	12.8697
	10.222	12.0727	**
		9.96747	16.2471
		15.3049	16.0146
		11.95	15.1484
	** This lung was excluded due to damage during processing

## Sheet: Main Fig. 4g
Figure	Pathway	Score
Main Fig. 4g	Gaseousexchange	0.975499
	Surfacefilm	0.975499
	Laminin-5 complex	0.954959
	MHCII	0.911137
	NADPH oxidase complex	0.890845
	Surfactant homeostasis	0.767084
	Antigen processing/presentation via MHCI	0.749512
	Positive regulation of pseudopodium	0.714841
	Antigen processing/presentation via MHCII	0.706203
	Ciliary transition zone	0.676013
	Axoneme assembly	0.657357
	Intraflagellar transport particle B	0.654229
	Basal transcription factors	0.652366
	Leukocyte mediated cytotoxicity	0.649978
	T cell activation involved in immune response	0.643789

## Sheet: Main Fig. 4i
Figure	Right Ventricle Area
Main Fig. 4i	Mock (n=8)	1 mpi (n=5)	3 mpi (n=6)
	1514311	4810000	2760000
	1.8909e+06	8640000	7550000
	2.51345e+06	10500000	4160000
	3.40233e+06	5020000	8630000
	2.95106e+06	5190000	10300000
	2.63464e+06		4370000
	5.77654e+06
	4187353

## Sheet: Main Fig. 4k
Figure	Small Intestine Score			Large Intestine Score
Fig. 4k	Mock (n=7**)	1 mpi (n=8)	3 mpi (n=10)	Mock (n=8)	1 mpi (n=6**)	3 mpi (n=7**)
	1.5	2.5	1	3.75	8	6
	1	1.75	4	2.5	4.5	4
	0	3	3	2	3.75	3.5
	0.5	2.5	2.5	0.5	1.25	2.5
	1	1	2	3	2.5	3
	0	1	1.5	0.5	3	3.5
	0.5	1.45	1.5	0.5		1.5
		0	1.5	1
			2.5
			4
	** Some tissues were excluded due to mechanical damage during processing.

[truncated: 30 more sheets: Main Fig. 4m, Main Fig. 5b and c, Main Fig. 5e, Main Fig. 5f, Main Fig. 5g, Main Fig. 5h, Main Fig. 5i, Ext Data Fig 2d - calu-3 TCID50, Ext. Data Fig. 2e,f (EC50), Ext. Data Fig. 6d,e (EC50), Ext. Data Fig. 2, 4, 6 (UbRh), Ext. Data Fig. 2 and 6 (SPR), Ext. Data Fig. 2 Cellular EC50, Ext. Data Fig 3 SEC MALS, Ext. Data Fig. 7c, Ext. Data Fig. 7d, Ext. Data Fig. 7e, Ext. Data Fig. 7f, Ext. Data Fig. 7g, Ext. Data Fig. 7h …]
